# Supplementary material for: Improved Models of Human Endometrial Organoids Based on Hydrogels from Decellularized Endometrium
Source: J Pers Med. 2021 Jun 3;11(6):504. doi: 10.3390/jpm11060504 (PMC8229407; doi:10.3390/jpm11060504)
Supplement: Supplementary file 1 [file jpm-11-00504-s001.zip]

Archive with 1 entries (1 files):
- jpm-1185814-supplementary.pdf
